# Supplementary material for: Genome-wide association study of yield components in spring wheat collection harvested under two water regimes in Northern Kazakhstan
Source: PeerJ. 2021 Jul 27;9:e11857. doi: 10.7717/peerj.11857 (PMC8323601; doi:10.7717/peerj.11857)
Supplement: Supplemental Information 1 [file peerj-09-11857-s001.xlsx]

## Sheet: Field data 
Raw field data from Northern region of Kazakhstan in 2018 - 2020 years.
Traits	Heading date (HD, days)								Seed maturity date (SMD, days)								Plant height (PH, cm)								Peduncle length (PL, cm)								Number of productive spikes (NPS, pcs)								Spike length (SL, cm)								Number of kernels per spike (NKS, pcs)
	Rainfed				Irrigated				Rainfed				Irrigated				Rainfed				Irrigated				Rainfed				Irrigated				Rainfed				Irrigated				Rainfed				Irrigated				Rainfed
	2018	2019	2020	average	2018	2019	2020	average	2018	2019	2020	average	2018	2019	2020	average	2018	2019	2020	average	2018	2019	2020	average	2018	2019	2020	average	2018	2019	2020	average	2018	2019	2020	average	2018	2019	2020	average	2018	2019	2020	average	2018	2019	2020	average	2018
WKZ01	46	46	44	45.33	46	48	45	46.33	50	54	41	48.33	53	43	45	47	68	55	58	60.33	61	76	61	66	30	24	26	26.67	29	35.5	36	33.5	1.5	2.4	3	2.3	1	3.1	1.71	1.94	10.2	8.8	8.5	9.17	7.4	9.8	8	8.4	38.2
WKZ02	48	51	46	48.33	45	48	45	46	50	54	42	48.67	56	44	44	48	69	60	55	61.33	76	113	67	85.33	32	28	28	29.33	35	34	41	36.67	1	2.1	1.11	1.4	1	2.2	1.89	1.7	7.1	9.6	8.3	8.33	7.8	10.9	7.5	8.73	32.7
WKZ03	48	45	44	45.67	45	47	45	45.67	54	55	42	50.33	56	45	44	48.33	62	61	93	72	68	75	60	67.67	28	31	52	37	30	32	33	31.67	1	1.7	1.16	1.29	1	3.4	2.12	2.17	10.3	8.8	8	9.03	6.6	7.8	7.2	7.2	36.7
WKZ05	47	50	46	47.67	53	48	49	50	56	55	43	51.33	54	44	44	47.33	72	51	54	59	63	74	70	69	33	20	26	26.33	31	26	32	29.67	1	1.9	1.15	1.35	1	2.5	1.8	1.77	9.5	9.9	8.5	9.3	6.4	9.7	8.6	8.23	35.3
WKZ06	46	49	45	46.67	54	48	47	49.67	54	53	43	50	53	43	45	47	48	73	71	64	71	74	54	66.33	34	30	40	34.67	26	43	29	32.67	1.9	4.8	0.91	2.54	1	4.1	1.07	2.06	10.6	8.6	8.1	9.1	7.5	8.4	7.4	7.77	41.7
WKZ07	45	52	47	48	45	53	47	48.33	53	53	42	49.33	54	46	41	47	72	59	46	59	93	60	52	68.33	35	22	22	26.33	34	22	25	27	2.13	4.1	1.39	2.54	1.85	3.4	2.59	2.61	10.9	10	8	9.63	9.8	10.3	6.5	8.87	40.7
WKZ08	49	51	47	49	46	47	47	46.67	51	53	42	48.67	55	43	43	47	66	54	57	59	82	68.5	59	69.83	29	19	27	25	30	36.5	27	31.17	1.21	3.8	1.39	2.13	1.4	2.8	1.46	1.89	8	9.3	9.4	8.9	9.1	8.7	8.9	8.9	33.8
WKZ09	46	45	43	44.67	45	46	47	46	52	55	42	49.67	54	44	47	48.33	62	61	54	59	71	77	69	72.33	29	26	24	26.33	32	28	37	32.33	1.38	3.9	1.17	2.15	1.81	3.8	2.5	2.7	7.9	9.1	8.4	8.47	7.9	8.2	8.9	8.33	33
WKZ10	49	46	45	46.67	45	47	47	46.33	53	54	43	50	55	42	47	48	66	56	51	57.67	86	81	64	77	33	24	24	27	33	26	29	29.33	1.13	3.9	1.32	2.12	1.5	2.4	2.2	2.03	11.3	9.4	7.7	9.47	8.9	10	8.7	9.2	41.6
WKZ11	49	45	40	44.67	47	46	40	44.33	53	55	47	51.67	56	43	45	48	61	57	52	56.67	69	68	52	63	22	26	28	25.33	26	21	32	26.33	1	2.9	1.02	1.64	1.44	2.6	1.93	1.99	10	9	7.4	8.8	7.6	8.7	6.5	7.6	37.7
WKZ12	46	47	42	45	46	46	41	44.33	50	54	45	49.67	57	44	44	48.33	73	56	47	58.67	83	67	54	68	33	27	31	30.33	29	30	37	32	1.83	4.6	1.35	2.59	1.38	2.3	1.27	1.65	9.6	7.1	8	8.23	7.9	9.4	7.3	8.2	35.5
WKZ13	49	49	45	47.67	47	50	44	47	53	54	42	49.67	56	45	44	48.33	73	59	57	63	92	73	59	74.67	30	30	32	30.67	36	12	33	27	1.9	3.7	1.43	2.34	2.58	3.1	2.03	2.57	9.1	10.1	8	9.07	8.1	8.6	8.2	8.3	36.5
WKZ14	50	47	41	46	45	47	44	45.33	52	55	42	49.67	56	44	42	47.33	82	65	65	70.67	85	78	62	75	39	26	34	33	44	26	35	35	1	3.5	2.63	2.38	1.83	2.1	1.93	1.95	8.8	8.1	8.1	8.33	7.6	9.7	7.7	8.33	30.6
WKZ15	50	46	42	46	45	46	44	45	53	54	41	49.33	56	45	41	47.33	82	63	56	67	93	72	60	75	40	29	25	31.33	41	25	26	30.67	1	4.1	1.73	2.28	1.85	2.8	1.94	2.2	8.9	8.8	7.4	8.37	7.3	7.8	7.2	7.43	41.6
WKZ16	50	51	48	49.67	54	47	45	48.67	53	55	41	49.67	53	43	43	46.33	62	60	62	61.33	78	63	60	67	31	31	29	30.33	33	24	35	30.67	1	3.5	1.5	2	1.48	2.8	1.6	1.96	8.5	8.3	9.2	8.67	7.6	10.8	8	8.8	38.1
WKZ17	49	52	42	47.67	50	47	45	47.33	50	54	43	49	55	42	45	47.33	79	64	56	66.33	80	66	57	67.67	47	24	25	32	34	27	27	29.33	2.08	3.3	2.31	2.56	1.75	2.4	2.11	2.09	8.7	9	7.6	8.43	7.7	9.1	7.9	8.23	40.7
WKZ18	47	57	47	50.33	48	52	48	49.33	52	53	40	48.33	55	42	44	47	67	44	56	55.67	77	78	63	72.67	24	21	29	24.67	32	39	33	34.67	1.25	4.3	2.88	2.81	2.15	1.9	1.69	1.91	11.2	8.5	8.7	9.47	9.3	10.4	8	9.23	41.1
WKZ19	49	51	48	49.33	49	51	47	49	53	56	42	50.33	56	42	43	47	76	61	57	64.67	85	74	62	73.67	35	28	24	29	31	29	29	29.67	2.27	3.6	2.24	2.7	2.67	2.8	2	2.49	10.6	9	9.1	9.57	7.9	9.5	8.4	8.6	47.5
WKZ20	52	51	47	50	50	53	48	50.33	53	56	42	50.33	55	46	40	47	65	62	62	63	90	69	71	76.67	33	21	32	28.67	35	26	38	33	1	3.6	2.88	2.49	1.25	2.5	1.85	1.87	10	9.3	8.5	9.27	8	9.7	7.9	8.53	42.5
WKZ21	51	55	47	51	54	53	48	51.67	53	54	42	49.67	54	47	44	48.33	73	55	67	65	93	74	64	77	30	24	30	28	42	24	30	32	1	4.5	3.1	2.87	2.1	2.7	1.56	2.12	7.5	8.3	7.3	7.7	7.7	8.6	6.7	7.67	26.9
WKZ22	49	51	44	48	45	50	44	46.33	47	54	43	48	54	45	45	48	60	51	51	54	64	69.5	52	61.83	29	23	26	26	23	26.23	26	25.08	1.08	2.5	1.32	1.63	1.56	1.9	1	1.49	9.7	8.8	8.6	9.03	7.3	8.8	7.8	7.97	33.6
WKZ23	51	57	48	52	49	54	47	50	52	53	40	48.33	56	46	42	48	73	45	61	59.67	88	99	62	83	35	20	29	28	38	38	29	35	1.31	2.5	2.94	2.25	1.67	2.1	1.72	1.83	11	8.1	7.9	9	8.1	10.2	8.1	8.8	46.1
WKZ24	49	51	48	49.33	46	50	46	47.33	51	54	42	49	57	46	43	48.67	71	50	67	62.67	84	72	69	75	30	25	28	27.67	37	29	30	32	1	4.3	1.32	2.21	1.42	3.1	1.81	2.11	10.1	9.7	8.2	9.33	8	8.6	8.6	8.4	44.6
WKZ25	49	52	42	47.67	47	47	42	45.33	53	53	42	49.33	58	46	46	50	68	42	63	57.67	78	71	64	71	29	16	29	24.67	30	25	32	29	1	1.4	1.49	1.3	1.69	2	1.37	1.69	11.6	7.1	7.2	8.63	7.7	10.1	7.5	8.43	45.6
WKZ26	49	45	41	45	49	45	42	45.33	53	55	42	50	56	42	44	47.33	73	45	49	55.67	78	72.5	45	65.17	37	19	23	26.33	30	30.5	18	26.17	1.08	1	1.2	1.09	1.6	2.3	0.77	1.56	9	7.7	7.3	8	8.1	8.6	7.5	8.07	37.1
WKZ27	50	51	44	48.33	52	47	43	47.33	52	53	41	48.67	54	41	46	47	83	55	65	67.67	86	73	68	75.67	46	24	39	36.33	43	33	35	37	1.35	3	1.34	1.9	2.06	3.5	1.23	2.26	10.4	9.1	7.9	9.13	7.4	8.1	8.1	7.87	43
WKZ28	50	45	42	45.67	53	45	42	46.67	52	55	44	50.33	53	43	45	47	86	57	59	67.33	86	74	62	74	43	25	31	33	32	28	35	31.67	1.67	1	1.34	1.34	1.27	2.9	1.4	1.86	9.3	9.1	6.5	8.3	6.7	9.2	6.8	7.57	37.3
WKZ29	49	52	45	48.67	53	52	45	50	53	55	41	49.67	53	45	45	47.67	88	56	65	69.67	83	95	67	81.67	44	34	33	37	44	20	32	32	1	3	1.58	1.86	1.88	3.3	1.49	2.22	9.7	8	7.7	8.47	7.9	10.7	7.8	8.8	46.6
WKZ30	48	52	45	48.33	54	49	46	49.67	51	54	40	48.33	53	45	43	47	83	45	65	64.33	73	65	70	69.33	47	14	38	33	33	30	34	32.33	2.44	1	1.21	1.55	2.06	3.8	1.2	2.35	10.2	7.8	6.8	8.27	8.8	8.6	6.7	8.03	41.5
WKZ31	50	51	46	49	46	49	45	46.67	48	55	43	48.67	55	46	42	47.67	76	52	62	63.33	89	69.5	67	75.17	38	35	28	33.67	25	23	35	27.67	1	3.2	1.33	1.84	2.13	3	1.29	2.14	9.3	9.5	7.9	8.9	8.2	11.4	8.1	9.23	31.4
WKZ32	50	52	47	49.67	45	51	46	47.33	48	55	46	49.67	54	46	44	48	71	46	65	60.67	76	73	65	71.33	34	15	31	26.67	39	26	29	31.33	1.19	1	1.23	1.14	1.98	2.6	1.41	2	8.4	8.4	7.8	8.2	8.4	9.6	7.2	8.4	33.2
WKZ33	50	49	47	48.67	45	52	46	47.67	50	55	43	49.33	54	45	42	47	64	58	67	63	72	74	69	71.67	24	22	38	28	37	38	34	36.33	1	1.7	1.33	1.34	1.73	2.9	1.34	1.99	8.3	8.6	7	7.97	7.4	8.1	7.3	7.6	29.3
WKZ34	49	46	43	46	54	45	43	47.33	53	54	47	51.33	53	43	43	46.33	85	59	58	67.33	83	72	56	70.33	34	25	30	29.67	29	28	29	28.67	1.77	3	1.43	2.07	2.33	2.8	1.48	2.2	8.3	8.6	7.3	8.07	6.5	9.1	7.6	7.73	33.7
WKZ35	50	46	47	47.67	45	46	45	45.33	50	54	43	49	58	42	43	47.67	75	56	71	67.33	72	86	76	78	35	33	37	35	36	32	39	35.67	1	3.8	1.28	2.03	1.6	3.4	1.38	2.13	7.9	8.8	7.5	8.07	8.2	9.6	7.3	8.37	29.1
WKZ36	50	49	46	48.33	54	49	45	49.33	50	53	44	49	51	45	44	46.67	86	71	61	72.67	74	116	64	84.67	38	29	30	32.33	33	23	32	29.33	1.94	1.9	1.3	1.71	2.08	2.9	1.22	2.07	9.6	11.4	8.6	9.87	7.1	12.1	8.9	9.37	35.9
WKZ37	47	50	47	48	45	51	47	47.67	50	53	42	48.33	60	43	41	48	87	69	64	73.33	72	72	61	68.33	40	27	32	33	40	32	27	33	2.33	1.6	1.34	1.76	1.52	2.8	1.31	1.88	11.5	11.4	8.3	10.4	9.6	9	8.7	9.1	43.8
WKZ38	46	45	42	44.33	53	45	45	47.67	52	55	43	50	54	43	40	45.67	72	61	56	63	74	57	59	63.33	32	32	27	30.33	25	17.5	32	24.83	1.42	2.7	1.58	1.9	1.81	4.4	1.44	2.55	8.4	9.4	7.7	8.5	7.7	7.8	7.3	7.6	34.6
WKZ39	49	46	42	45.67	54	47	45	48.67	49	54	43	48.67	52	44	42	46	76	55	59	63.33	81	84.5	66	77.17	33	28	26	29	28	17.5	34	26.5	1.46	2	1.36	1.61	1.56	1.7	1.54	1.6	9.4	8.3	7.9	8.53	7.9	8.9	8.3	8.37	34.1
WKZ40	47	46	46	46.33	49	49	46	48	51	54	43	49.33	56	44	42	47.33	74	52	56	60.67	68	60	58	62	33	19	28	26.67	36	28	28	30.67	1.75	2.8	1.39	1.98	1.58	2.3	1.63	1.84	6.8	10.1	7.5	8.13	7.5	9.2	8.4	8.37	25.9
WKZ41	47	49	49	48.33	45	49	48	47.33	53	53	42	49.33	58	45	46	49.67	65	54	58	59	79	72	60	70.33	28	22	30	26.67	37	24	30	30.33	1.17	2.8	1.47	1.81	1	2.9	1.4	1.77	8.3	9.9	8.3	8.83	7.8	9	7.4	8.07	27.4
WKZ42	46	51	49	48.67	44	48	48	46.67	54	54	42	50	55	44	43	47.33	67	69	57	64.33	81	73	69	74.33	34	24	31	29.67	36	30	35	33.67	1.04	2.7	1.27	1.67	1.48	2.8	1.43	1.9	10.1	10.9	9.9	10.3	9.8	8.6	9.7	9.37	33.8
WKZ43	49	50	43	47.33	51	52	45	49.33	49	53	44	48.67	54	45	45	48	68	53	60	60.33	91	80.5	67	79.5	28	20	27	25	28	28	35	30.33	1.17	2.7	1.36	1.74	1.67	3.5	1.61	2.26	8.9	10	8.6	9.17	8.5	10.2	7.9	8.87	34.9
WKZ44	49	53	47	49.67	51	NA	49	50	51	56	41	49.33	55	NA	44	49.5	76	66	53	65	97	102.5	70	89.83	35	27	22	28	39	20	37	32	1	3	1.37	1.79	1.19	2.3	1.53	1.67	10.8	10.6	9.1	10.17	8.2	9.5	7.8	8.5	41.2
WKZ45	49	47	45	47	46	49	48	47.67	52	54	44	50	55	44	42	47	71	54	57	60.67	88	57	67	70.67	32	19	26	25.67	37	26	27	30	1.1	3.7	1.41	2.07	1.73	2.3	1.33	1.79	10.2	8.9	8.4	9.17	8.5	7.9	8.1	8.17	37.5
WKZ46	49	56	50	51.67	47	49	48	48	52	53	41	48.67	58	44	42	48	64	57	58	59.67	72	59	64	65	32	16	28	25.33	37	19	27	27.67	1.15	3.1	1.25	1.83	1.33	2.7	1.56	1.86	10.5	9.1	7.5	9.03	9.2	7.7	8.1	8.33	42.8
WKZ47	50	51	47	49.33	55	47	45	49	51	53	41	48.33	52	44	42	46	76	44	54	58	74	66	61	67	39	20	27	28.67	33	30	23	28.67	1.33	4.8	1.45	2.53	1.06	2.7	1.63	1.8	10.2	8.7	8.7	9.2	9.1	8.6	8.2	8.63	38.9
WKZ48	49	47	42	46	46	47	44	45.67	51	55	47	51	57	43	45	48.33	79	46	52	59	85	56	56.27	65.76	37	15	26	26	30	23	27	26.67	1.69	2.8	1.33	1.94	2.08	2.2	1.5	1.93	10.5	8.9	8.6	9.33	9.3	7.6	7.1	8	41.4
WKZ49	49	55	42	48.67	46	48	47	47	52	53	45	50	57	42	41	46.67	76	55	57	62.67	79	60	59	66	33	19	29	27	36	20	26	27.33	1	3	1.52	1.84	1.88	2.5	1.29	1.89	8.7	11.1	8.6	9.47	8.4	10.4	7.4	8.73	37.5
WKZ51	50	52	47	49.67	50	47	46	47.67	53	55	38	48.67	55	43	41	46.33	65	42	57	54.67	78	113.5	59	83.5	32	18	26	25.33	19	40	31	30	1	3.7	1.31	2	1.94	2.2	1.81	1.98	9	9.6	8.6	9.07	8.4	10.6	7	8.67	30.3
WKZ53	50	52	48	50	49	53	48	50	53	55	41	49.67	56	43	41	46.67	71	61	64	65.33	73	76	61	70	32	25	32	29.67	26	30.5	24	26.83	1	4.4	2.39	2.6	1.35	3.7	1.2	2.08	9	10.4	8.4	9.27	8.4	8.6	8.9	8.63	37.8
WKZ54	49	57	47	51	54	50	47	50.33	52	53	43	49.33	52	44	40	45.33	72	41	70	61	91	76	61	76	31	18	32	27	35	26	31	30.67	1.08	2	2.87	1.98	2.33	2.6	1.39	2.11	9.8	9	9.2	9.33	7.3	9.5	8	8.27	40.2
WKZ55	49	56	47	50.67	46	51	47	48	51	54	40	48.33	55	45	43	47.67	74	46	66	62	94	115	57	88.67	24	14	33	23.67	38	42.5	35	38.5	1.21	4.4	1.93	2.51	1.58	1.9	1.68	1.72	9.2	11.1	8.1	9.47	6.6	9.5	8.5	8.2	42
WKZ56	51	54	47	50.67	46	53	47	48.67	53	54	39	48.67	55	45	43	47.67	70	54	68	64	78	76.5	66	73.5	35	22	30	29	33	31	37	33.67	1.29	3.8	2.5	2.53	1.19	3	1.35	1.85	9.2	10.5	7.5	9.07	8.5	9.5	7.6	8.53	39.2
WKZ57	51	52	46	49.67	46	51	47	48	52	53	39	48	57	43	43	47.67	77	18	55	50	82	72	65	73	31	6	26	21	31	24	35	30	1.48	3.4	2.06	2.31	1.48	2.2	1.53	1.74	9.9	8.7	6.6	8.4	7.5	8.4	9.1	8.33	40.2
WKZ58	47	50	46	47.67	52	48	47	49	51	54	40	48.33	53	41	42	45.33	77	22	56	51.67	96	80	52	76	31	8	30	23	53	33	33	39.67	1.46	2.4	2.72	2.19	1.85	2.7	1.47	2.01	9.9	10.4	7.6	9.3	8	10.9	7	8.63	41
WKZ59	45	52	47	48	45	49	47	47	53	54	41	49.33	54	43	47	48	69	17	56	47.33	77	103	60	80	24	8	26	19.33	37	41	35	37.67	1	3.3	1.81	2.04	1.56	2.4	1.57	1.84	10.3	9.9	8	9.4	7.8	11.7	8.7	9.4	41.1
WKZ60	45	51	46	47.33	45	52	47	48	53	53	42	49.33	58	44	40	47.33	73	44	54	57	87	65	63	71.67	38	19	27	28	87	19	38	48	2.19	4.8	2.35	3.11	1	2.9	1.69	1.86	9.5	8.3	7.7	8.5	6.8	9.7	8.1	8.2	36.4
WKZ62	46	57	49	50.67	47	54	47	49.33	52	53	40	48.33	56	46	42	48	74	15	58	49	92	79	59	76.67	31	7	32	23.33	36	27	35	32.67	1	2.9	2.87	2.26	1.69	2.3	1.48	1.82	9.5	8.2	8.5	8.73	9	9.9	7.5	8.8	35.8
WKZ63	46	55	46	49	45	49	45	46.33	51	54	41	48.67	56	44	42	47.33	82	49	57	62.67	71	92	57	73.33	37	20	45	34	35	38	41	38	1.58	2.5	1.51	1.86	1	2.4	1.57	1.66	10	9.8	7.9	9.23	8.6	11.5	8.2	9.43	43.9
WKZ64	49	47	42	46	55	46	42	47.67	51	54	46	50.33	52	44	46	47.33	67	20	60	49	69	47	58	58	32	9	35	25.33	33	20	31	28	1.31	3.5	1.47	2.09	1.65	4.2	1.58	2.48	11	9.6	7	9.2	7.9	10	6.7	8.2	48.1
WKZ65	47	51	47	48.33	54	47	47	49.33	53	55	43	50.33	53	44	46	47.67	66	17	60	47.67	68	77	57	67.33	32	7	31	23.33	34	27	27	29.33	1.17	3.6	1.43	2.07	1.42	3.8	1.45	2.22	10.5	8.6	9.2	9.43	7.6	9.9	9.9	9.13	45.9
WKZ66	47	51	48	48.67	46	53	49	49.33	51	55	42	49.33	57	43	41	47	79	60	58	65.67	89	72	61	74	37	20	26	27.67	43	28	27	32.67	1.31	1.9	1.28	1.5	2.4	4.4	1.42	2.74	9.3	8.8	8.3	8.8	8.6	7.7	8.6	8.3	41.8
WKZ67	49	51	48	49.33	52	52	49	51	51	54	42	49	54	44	43	47	84	59	55	66	82	76	55	71	35	21	24	26.67	39	27	27	31	1.08	1.8	1.33	1.4	1.9	2.6	1.36	1.95	10.5	9.6	7.7	9.27	9.6	8.6	7.9	8.7	42.5
WKZ68	49	51	43	47.67	52	47	45	48	52	56	43	50.33	54	41	43	46	65	64	55	61.33	72	63	72	69	30	24	27	27	28	27	37	30.67	1	2	1.32	1.44	1.23	2	1.41	1.55	11.7	8.9	8.6	9.73	7.8	9.5	9.3	8.87	45.4
WKZ69	48	47	43	46	49	47	45	47	54	56	42	50.67	54	40	44	46	78	62	54	64.67	70	68	57	65	40	30	20	30	38	18	26	27.33	1.04	2.7	1.5	1.75	1.42	2.7	1.28	1.8	7.6	9.7	7.8	8.37	9.9	8	7.9	8.6	32.7
WKZ70	47	45	42	44.67	46	45	43	44.67	54	55	43	50.67	57	41	45	47.67	75	62	53	63.33	83	65	58	68.67	37	20	20	25.67	43	22	32	32.33	1.38	1.9	1.41	1.56	2.65	3	1.48	2.38	8.9	8.4	7.2	8.17	8.9	10.1	8.6	9.2	37.7
WKZ71	49	45	42	45.33	53	46	42	47	51	56	44	50.33	50	42	46	46	80	58	59	65.67	78	81	54	71	34	26	33	31	31	29	25	28.33	1	2.3	1.23	1.51	1.38	2.6	1.96	1.98	9.8	8.1	8.5	8.8	8.4	8.8	8.2	8.47	40.6
WKZ72	46	47	46	46.33	50	48	43	47	52	54	44	50	55	43	45	47.67	89	56	54	66.33	87	104	58	83	45	18	29	30.67	44	28	28	33.33	1.67	2.2	1.47	1.78	2.29	2.4	2.23	2.31	9.5	9.2	8.2	8.97	7.9	10.9	8.7	9.17	37.6
WKZ73	49	47	46	47.33	48	47	42	45.67	51	55	43	49.67	58	44	44	48.67	72	56	56	61.33	82	69	64	71.67	35	26	26	29	38	30	27	31.67	1.35	4.3	1.57	2.41	2.31	2.8	2.07	2.39	10.4	9.7	8.6	9.57	8.1	8.3	9	8.47	50.4
WKZ74	49	47	41	45.67	54	46	42	47.33	54	56	45	51.67	54	42	45	47	69	64	60	64.33	88	69.2	57	71.4	41	32	28	33.67	31	31.5	29	30.5	1	2.8	3.73	2.51	2.4	4.5	1.73	2.88	9.3	9.6	7.3	8.73	8	9.4	8.3	8.57	31.8
WKZ75	44	46	42	44	49	46	42	45.67	60	57	44	53.67	54	45	44	47.67	65	59	63	62.33	71	69	62	67.33	30	21	36	29	36	26	25	29	1.08	3.9	2.81	2.6	1.04	2.2	1.82	1.69	8.5	9.5	8.3	8.77	8.6	10.1	7.8	8.83	32.5
WKZ76	44	47	43	44.67	45	47	42	44.67	52	55	46	51	55	44	46	48.33	72	56	57	61.67	71	65	61	65.67	39	26	25	30	32	22	25	26.33	1.04	3.7	2.53	2.42	1.35	2.2	1.79	1.78	8.9	10.1	7.3	8.77	7.8	8	7.6	7.8	36.5
WKZ77	49	52	47	49.33	47	52	48	49	49	53	41	47.67	56	44	46	48.67	54	57	56	55.67	82	70.5	61	71.17	24	25	24	24.33	34	21.5	23	26.17	1	3.9	3.43	2.78	1.56	2	1.36	1.64	8.6	9.5	10.3	9.47	7.3	10.8	11.3	9.8	31.9
WKZ78	45	50	50	48.33	46	52	49	49	51	54	41	48.67	53	41	45	46.33	59	50	62	57	75	66	69	70	25	23	27	25	41	24	32	32.33	1	2.7	1.35	1.68	1.77	3.1	1.29	2.05	10.2	9.7	8.7	9.53	9.6	7.2	8.9	8.57	34
WKZ79	48	52	49	49.67	53	50	50	51	49	54	40	47.67	53	42	41	45.33	72	50	65	62.33	81	63	69	71	38	22	30	30	36	28.5	29	31.17	1	2.8	1.67	1.82	1.92	2.1	1.07	1.7	10.7	9.5	9.2	9.8	10	11	8.9	9.97	35.2
WKZ80	52	52	45	49.67	53	51	44	49.33	51	54	44	49.67	52	42	46	46.67	71	50	56	59	84	72	62	72.67	35	23	26	28	39	26	21	28.67	1	2.7	2.29	2	2.25	2.7	1.44	2.13	10.5	8.8	7.5	8.93	8.1	9.3	9.1	8.83	40.8
WKZ81	49	52	47	49.33	50	50	48	49.33	51	55	44	50	53	44	41	46	74	60	59	64.33	84	68	74	75.33	26	32	32	30	44	28	34	35.33	1	4.4	1.5	2.3	1.88	2.4	1.48	1.92	8.4	10.1	9.3	9.27	8	8.1	8.3	8.13	29.4
WKZ82	49	49	46	48	54	49	47	50	51	54	45	50	53	43	41	45.67	73	64	64	67	83	62	57	67.33	29	28	30	29	23	19	26	22.67	1	2.8	2.85	2.22	2	2.1	1.3	1.8	9.7	9.3	7.6	8.87	8.7	8.8	8	8.5	48.2
WKZ83	47	49	43	46.33	46	46	43	45	53	55	46	51.33	55	43	46	48	73	76	55	68	100	64.5	58	74.17	30	26	26	27.33	81	28.5	28	45.83	1	3.6	3.27	2.62	1	4.2	1.41	2.2	11.3	8.9	7.6	9.27	8.9	10	8.1	9	35.9
WKZ84	48	49	44	47	50	47	44	47	52	54	42	49.33	55	42	44	47	93	44	53	63.33	92	72	58	74	41	23	29	31	49	26	26	33.67	1.42	4.8	2.41	2.88	1.88	2.8	1.65	2.11	12	9.2	7.9	9.7	9.7	8.5	7.8	8.67	41.4
WKZ85	46	45	43	44.67	52	45	43	46.67	52	55	42	49.67	53	43	44	46.67	65	59	54	59.33	86	107	58	83.67	30	18	30	26	42	34	27	34.33	1.77	3.4	1.38	2.18	1.35	2.4	1.3	1.68	10.6	8.9	8.1	9.2	8.8	9	8	8.6	42.2
WKZ86	51	51	47	49.67	50	49	45	48	52	54	39	48.33	57	43	43	47.67	74	52	50	58.67	71	71	60	67.33	26	28	26	26.67	38	24	23	28.33	1	3.5	1.29	1.93	1	4.1	1.14	2.08	11.2	8.9	7.9	9.33	8.4	9.7	7.3	8.47	42.8
WKZ87	52	52	46	50	50	47	45	47.33	53	55	39	49	54	44	43	47	52	62	60	58	81	74	66	73.67	15	28	24	22.33	40	30	30	33.33	1	2.2	1.33	1.51	1.63	2.9	1.75	2.09	8.8	8	8.7	8.5	8	8.3	7.2	7.83	34.6
WKZ88	52	55	48	51.67	50	51	48	49.67	52	55	41	49.33	55	42	44	47	73	47	62	60.67	87	78.5	68	77.83	33	30	32	31.67	45	33.5	29	35.83	1.5	4.5	1.33	2.44	1.5	3.6	1.35	2.15	10.4	8.7	9.5	9.53	8.3	10.8	9.6	9.57	42.7
WKZ89	52	50	50	50.67	53	50	50	51	52	54	41	49	53	43	43	46.33	72	52	65	63	93	72	68	77.67	31	31	30	30.67	40	27	29	32	1	4	1.45	2.15	1	3.4	1.18	1.86	9.2	8.9	7.5	8.53	8.5	8.8	7.5	8.27	33.4
WKZ90	52	46	39	45.67	54	45	41	46.67	51	54	49	51.33	53	45	49	49	68	47	49	54.67	77	68	63	69.33	33	20	25	26	37	28	29	31.33	1	2.8	1.67	1.82	1.54	2.5	1.78	1.94	10.4	9.2	9.9	9.83	7.5	9.5	7.8	8.27	37.6
WKZ91	53	45	40	46	54	45	42	47	51	55	48	51.33	54	44	47	48.33	73	62	60	65	83	74	71	76	29	24	26	26.33	44	26	31	33.67	1.4	3.2	1.4	2	1.19	3.9	1.71	2.27	10.9	10	10	10.3	6.5	9.4	7.6	7.83	42.9
WKZ92	52	52	48	50.67	49	49	46	48	51	52	45	49.33	55	43	42	46.67	76	58	65	66.33	83	112	69	88	34	21	30	28.33	52	25	36	37.67	1	4	1.29	2.1	1.44	2.5	1.53	1.82	10.8	11.2	9.4	10.47	7.6	10.4	8.1	8.7	42
WKZ93	53	50	46	49.67	54	47	46	49	52	55	44	50.33	53	43	44	46.67	74	53	59	62	78	77	74	76.33	35	23	20	26	38	29	33	33.33	1.69	1.9	1.35	1.65	2.1	3.2	1.66	2.32	10.8	10.4	8.8	10	7.6	9.7	8.2	8.5	43
WKZ94	51	46	46	47.67	56	47	46	49.67	52	55	42	49.67	52	43	42	45.67	71	58	60	63	77	70	62	69.67	30	22	28	26.67	34	27.5	31	30.83	1	1.7	1.39	1.36	1.06	4.1	1.61	2.26	11.7	7.7	8.9	9.43	13.6	8.3	8.1	10	52.2
WKZ95	50	52	50	50.67	49	52	49	50	52	54	43	49.67	54	42	44	46.67	56	67	62	61.67	77	69	73	73	29	23	30	27.33	37	27	38	34	1	1.8	1.38	1.39	1.06	3.2	1.52	1.93	10.8	9	8	9.27	7.6	8.6	7.5	7.9	42.8
WKZ96	51	51	47	49.67	52	47	47	48.67	52	54	43	49.67	53	44	45	47.33	78	59	61	66	56	74	67	65.67	33	21	32	28.67	25	26	26	25.67	1.52	1.4	1.24	1.39	1.63	3.2	1.46	2.1	11.4	10.3	9.9	10.53	7.2	10.9	8.9	9	45.1
WS01	51	50	45	48.67	47	49	45	47	52	54	39	48.33	53	44	44	47	71	63	57	63.67	75	95	59	76.33	40	27	28	31.67	38	33	30	33.67	1.25	2.4	1.2	1.62	1.38	2.1	1.42	1.63	11.3	10.2	7.5	9.67	8.2	9.7	7.9	8.6	39.4
WS02	47.33	46	43.67	45.67	47.33	47	43.33	45.89	51	54.33	40.33	48.55	51.67	42.67	44	46.11	72	46.67	51	56.56	75	70.33	58.67	68	34.67	21.67	26.33	27.56	33.67	30.67	31	31.78	1.65	2.4	1.34	1.8	1.22	2.67	1.63	1.84	10.52	8.6	7.1	8.74	7.2	9.57	6.97	7.91	46.63
WS05	49	49	44	47.33	46	48	45	46.33	56	53	39	49.33	54	41	41	45.33	69	56	59	61.33	67	65	55	62.33	32	26	28	28.67	30	36	27	31	1	3.1	1.52	1.87	1	1.8	4.93	2.58	7.2	9.7	6.8	7.9	6.8	7.5	5.9	6.73	38.1
WS06	48	51	45	48	46	49	44	46.33	54	53	38	48.33	55	42	42	46.33	68	51	48	55.67	62	64	50	58.67	34	21	25	26.67	28	22.5	26	25.5	1	1.1	1.26	1.12	1	2.2	1.59	1.6	9.1	9.2	6	8.1	6.7	8.7	7	7.47	39.7
WS07	49	50	44	47.67	46	50	44	46.67	53	54	41	49.33	55	41	42	46	64	59	57	60	79	91	54	74.67	29	21	28	26	41	34	26	33.67	1	3.2	1.29	1.83	1.21	2.7	1.68	1.86	9.5	11.3	7.4	9.4	8.8	9.3	7.4	8.5	34
WS08	50.5	48.5	44	47.67	49	46.5	44	46.5	53	53.5	41	49.17	52.5	43	43	46.17	72.5	59	58.5	63.33	80.25	75.5	54.5	70.08	39.5	29	29.5	32.67	38.25	41.5	27	35.58	1.2	3.05	1.4	1.88	1.02	2.85	1.55	1.81	10.25	9.45	7.35	9.02	7.4	9.35	6.9	7.88	38.8
WS09	52	47	42	47	47	46	44	45.67	51	54	41	48.67	52	41	41	44.67	75	63	58	65.33	81	78	58	72.33	41	27	37	35	38	29	28	31.67	2.4	1	1.29	1.56	1.06	2.5	1.47	1.68	10.6	9.5	6.5	8.87	6.8	9	7.2	7.67	38.9
WS10	51	49	44	48	46	50	46	47.33	52	54	40	48.67	53	39	40	44	70	67	53	63.33	75	87	62	74.67	35	28	28	30.33	26	23	32	27	1.35	4.1	1.51	2.32	1	2.1	1.45	1.52	10.3	9.2	7	8.83	6.8	8	7.2	7.33	48.5
WS100	47	47	47	47	45	47	45	45.67	51	56	42	49.67	56	44	44	48	76.08	60.67	59	65.25	85.45	80.33	66	77.26	36.29	34	28	32.76	38.71	53.67	38	43.46	1.18	2.17	2.52	1.96	1.4	2.9	3.59	2.63	10.81	9.73	7.5	9.35	8.68	12	7.2	9.29	40.01
WS101	46	46	43	45	45	46	43	44.67	50	54	43	49	54	43	43	46.67	69.94	54	59	60.98	81.53	74.67	54	70.07	34.17	21	26	27.06	38	54.67	28	40.22	1.18	3.57	3.79	2.85	1.59	2.6	2.9	2.36	9.51	8.2	7.6	8.44	7.94	8.97	7.9	8.27	38.16
WS102	NA	49	48	48.5	NA	49	47	48	NA	58	44	51	NA	45	45	45	NA	51	53	52	NA	76.33	75	75.67	NA	20.5	23	21.75	NA	46	32	39	NA	2.5	2.79	2.65	NA	2.63	4.17	3.4	NA	10	7.6	8.8	NA	8.13	8.9	8.52	NA
WS12	53	47	44	48	49	46	45	46.67	50	54	40	48	52	43	40	45	68	57	51	58.67	73	85	58	72	35	25	27	29	39	30	28	32.33	1.25	1.6	1.4	1.42	1.15	2.2	1.66	1.67	8.4	8.7	5.7	7.6	8.9	7.1	7.6	7.87	30.6
WS13	50	49	49	49.33	47	52	48	49	54	53	40	49	54	42	40	45.33	71	63	56	63.33	73	57	68	66	37	23	23	27.67	36	32	30	32.67	1	4.6	1.31	2.3	1.15	2	1.36	1.5	9.9	10.8	7.1	9.27	8.5	9.1	7.5	8.37	43.9
WS14	46	47	48	47	46	51	47	48	50	54	41	48.33	53	44	41	46	72	52	58	60.67	75	87	62	74.67	37	24	28	29.67	30	31	30	30.33	1.44	2.4	1.24	1.69	1.35	2.5	1.24	1.7	10.6	9.2	5.9	8.57	8.4	8.5	8.2	8.37	45.1
WS16	49	52	47	49.33	46	51	47	48	52	55	40	49	53	43	40	45.33	67	54	67	62.67	78	78	73	76.33	30	23	30	27.67	37	36	29	34	1.69	1.2	1.34	1.41	1.1	2.2	1.33	1.54	9.7	10.4	7	9.03	9.1	7.6	7.5	8.07	38.7
WS17	47	50	44	47	49	47	45	47	49	54	41	48	52	43	42	45.67	86	58	54	66	84	82	63	76.33	42	29	27	32.67	40	32	26	32.67	1.31	4.1	1.26	2.22	1.83	1.8	1.4	1.68	10.7	9.9	7.1	9.23	8.9	9.2	8.1	8.73	43.9
WS18	48	50	46.5	48.17	50.5	49	45.5	48.33	52	54.5	40.5	49	53.5	43.5	42.5	46.5	78	62.5	63	67.83	88	77.5	64	76.5	30.75	26	32.5	29.75	37.75	34	31.5	34.42	1.19	3.05	1.27	1.84	1.56	2.05	1.56	1.72	10.7	9.3	6.2	8.73	9.95	10.05	8.5	9.5	44.7
WS19	52	52	47	50.33	53	53	48	51.33	53	54	42	49.67	52	46	43	47	80	47	54	60.33	86	77	63	75.33	35	17	23	25	34	24	34	30.67	1	3	1.32	1.77	1	2	1.19	1.4	8.5	8.2	6.4	7.7	8.5	9	8	8.5	30.3
WS20	54	52	52	52.67	55	53	47	51.67	51	53	39	47.67	52	45	41	46	70	50	61	60.33	83	84	65	77.33	39	25	27	30.33	34	43	27	34.67	1	3.3	1.22	1.84	1.77	2.4	1.42	1.86	10	9.2	7.5	8.9	9.9	10.5	8.5	9.63	30.6
WS21	51	51	83	61.67	54	53	50	52.33	54	54	8	38.67	52	45	39	45.33	70	63	68	67	95	89	60	81.33	34	35	33	34	42	29	26	32.33	1.67	1	1.56	1.41	1.42	2.8	2	2.07	12.9	9.4	10	10.77	9.8	10.5	7.9	9.4	47.6
WS22	51	52	46	49.67	55	51	49	51.67	55	55	47	52.33	53	44	41	46	72	21	58	50.33	84	73	67	74.67	37	8	31	25.33	38	21	30	29.67	1	4.5	1.29	2.26	1.08	2.4	1.39	1.62	10.9	8.3	6.2	8.47	8.8	8.6	7.9	8.43	50.5
WS23	51	50	45	48.67	54	47	47	49.33	55	54	43	50.67	54	44	44	47.33	73	59	60	64	88	77	67	77.33	37	19	32	29.33	42	46	39	42.33	1	4.1	1.51	2.2	1.23	2.1	1.25	1.53	11.6	10.9	7.1	9.87	8.5	9.1	8.5	8.7	48
WS24	51	51	44	48.67	56	47	45	49.33	53	53	45	50.33	52	42	43	45.67	75	48	60	61	87	95	72	84.67	33	19	26	26	44	29	36	36.33	1	3.2	1.55	1.92	1.73	2.9	1.51	2.05	9.5	8.9	7.7	8.7	7.7	8	7.6	7.77	41.8
WS25	50.5	49	46	48.5	46.5	47	46	46.5	53.5	54	42	49.83	52.5	42	43	45.83	59.5	62	57	59.5	74.5	82	69	75.17	33	31	32	32	37.25	38	29	34.75	1	2.3	1.53	1.61	1.06	2.2	1.21	1.49	10.65	9.3	7.3	9.08	8.28	10.7	8.9	9.29	46.8
WS26	51	49	49	49.67	46	50	47	47.67	53	53	44	50	55	44	42	47	69	64	48	60.33	71	91	80	80.67	36	33	25	31.33	39	27	42	36	1	3.6	0.85	1.82	1.42	3.4	3.59	2.8	11	8.8	6.9	8.9	10.4	11.6	7.6	9.87	42.7
WS27	50	51	49.5	50.17	47.67	52	48.5	49.39	51	53.67	43.5	49.39	54.67	45	41	46.89	76.67	58	63	65.89	77.67	81.33	79	79.33	36.33	27.67	25.5	29.83	36	34	35.5	35.17	1.13	3.03	1.24	1.8	1.38	2.77	3.7	2.62	9.9	9	8.45	9.12	8.97	11	8.35	9.44	41.73
WS28	49	52	47	49.33	50	50	47	49	52	55	46	51	53	45	41	46.33	76	51	61	62.67	83	79	78	80	39	34	22	31.67	40	41	30	37	1.06	4.1	1.54	2.23	1.25	2.9	4.71	2.95	8.2	9.4	7.8	8.47	9.1	8.4	6.9	8.13	33.7
WS29	52	52	45	49.67	50	50	47	49	52	55	42	49.67	53	45	39	45.67	69	60	52	60.33	88	79	78	81.67	36	24	28	29.33	36	28	38	34	1	1.3	1.55	1.28	1.58	2.7	4.64	2.97	8.2	8.4	8.2	8.27	8.7	9.3	7.9	8.63	46.1
WS30	51	49	47	49	52	51	47	50	52	55	41	49.33	51	44	42	45.67	69	65	55	63	88	87	65	80	28	35	26	29.67	44	29	36	36.33	1.4	1.8	1.49	1.56	1.15	2.2	2.25	1.87	9.6	7.9	5.6	7.7	7.8	8	5.7	7.17	41
WS31	50	51	45	48.67	47	50	44	47	53	55	42	50	54	46	42	47.33	64	66	63	64.33	89	79	70	79.33	32	27	33	30.67	42	45	32	39.67	1	3.9	1.84	2.25	1.56	2.2	3.21	2.32	9.8	9.4	7.2	8.8	9.3	10.9	7.2	9.13	39
WS32	50	51	49	50	52	53	48	51	54	54	44	50.67	53	46	42	47	65	56	60	60.33	89	78	67	78	34	21	26	27	37	23	30	30	1.63	3.2	1.59	2.14	1.71	2.6	3.85	2.72	10.3	10.2	9.3	9.93	9.4	9.9	7.7	9	46
WS33	52	52	48	50.67	52	51	47	50	51	53	41	48.33	53	45	43	47	73	56	55	61.33	80	62	69	70.33	35	24	31	30	44	15	33	30.67	1.04	2.5	1.36	1.63	1	2.5	3.46	2.32	10.5	10.6	7.5	9.53	8.8	10	7.7	8.83	45.1
WS34	49.67	51.67	46.67	49.34	50.67	51.33	47	49.67	53.67	53.33	42	49.67	52.67	43.67	43.33	46.56	73.33	59.33	60	64.22	76.67	80.67	67.33	74.89	31.33	24	28.33	27.89	33	30.33	32.33	31.89	1.46	3.2	1.39	2.02	1.38	3.47	2.55	2.47	10.13	10.07	7.67	9.29	7.57	9.37	8.43	8.46	39.5
WS36	52	52	48	50.67	47	53	49	49.67	54	52	40	48.67	52	45	42	46.33	74	61	64	66.33	84	75	73	77.33	36	25	29	30	37	26	40	34.33	1	1	1.46	1.15	1.67	3.8	3.24	2.9	9.9	10.8	8	9.57	9.9	11.8	8.5	10.07	32.1
WS37	50	51	46	49	46	49	44	46.33	51	53	42	48.67	53	44	42	46.33	77	58	57	64	92	78	72	80.67	36	35	26	32.33	43	28	37	36	1.17	2.6	1.48	1.75	1.83	2.7	1.63	2.05	11.3	13	9	11.1	11.2	10.9	8	10.03	35.8
WS38	50	51	46	49	48	48	48	48	53	54	43	50	54	44	42	46.67	74	57	60	63.67	83	88	78	83	27	24	30	27	34	29	37	33.33	1	1	1.44	1.15	1.73	3.5	2.32	2.52	9.1	10.5	7.9	9.17	7.7	10.7	8	8.8	35.3
WS39	53	52	47	50.67	55	51	46	50.67	49	53	42	48	53	44	43	46.67	71	55	60	62	79	42	80	67	38	25	32	31.67	36	10	31	25.67	1.52	2	1.09	1.54	2.02	2.8	2.45	2.42	10.8	10	7.8	9.53	8.6	9.9	7.1	8.53	42.7
WS40	45	52	46	47.67	50	50	47	49	49	53	47	49.67	53	44	42	46.33	69	57	57	61	88	81	78	82.33	37	21	30	29.33	39	29	44	37.33	1.25	3.2	1.61	2.02	1.58	2.5	2.86	2.31	8.8	10.4	8.2	9.13	9	9.3	7.6	8.63	42
WS41	49	51	48	49.33	54	50	46	50	53	53	45	50.33	53	44	43	46.67	68	70	57	65	95	68	76	79.67	35	34	35	34.67	41	27	39	35.67	1.27	1.5	1.43	1.4	1.15	2.7	2.83	2.23	7.8	8.7	8.4	8.3	7.6	9.2	5.9	7.57	38
WS42	50	52	48	50	54	51	48	51	51	54	45	50	53	43	43	46.33	72	58	58	62.67	77	84	76	79	43	27	27	32.33	45	32	37	38	1	2.6	1.25	1.62	1.25	2.7	3.8	2.58	8.8	9	7.6	8.47	7.4	9.2	7.8	8.13	42.9
WS44	47	51	45	47.67	49	50	44	47.67	51	56	43	50	54	45	46	48.33	71	65	55	63.67	92	78	71	80.33	29	38	27	31.33	42	35	30	35.67	1.02	3.5	1.63	2.05	1.15	2.7	1.33	1.73	8.5	9.7	8.2	8.8	7.2	10.1	8.8	8.7	37.8
WS45	48	52	48	49.33	51	53	49	51	50	55	44	49.67	54	43	42	46.33	80	50	64	64.67	79	69	66	71.33	26	40	25	30.33	40	45	34	39.67	1.31	2.4	1.09	1.6	1.67	3	1.21	1.96	9.9	9.6	8.9	9.47	8.3	10.5	7.8	8.87	39.9
WS46	47	50	48	48.33	47	50	45	47.33	49	55	45	49.67	54	45	43	47.33	79	56	56	63.67	75	66	66	69	36	24	23	27.67	36	43	31	36.67	2.42	1.7	1.21	1.78	1.58	3.8	1.97	2.45	9.4	9.2	8.4	9	7.8	8.5	8.1	8.13	38.6
WS48	50	49	44	47.67	44	48	45	45.67	54	54	42	50	54	44	42	46.67	60	65	56	60.33	76	100	64	80	38	30	25	31	33	35	22	30	1.63	2.1	1.23	1.65	1.29	2.3	1.23	1.61	11	10.2	7.6	9.6	6.8	9.4	8.5	8.23	47.2
WS50	51	47	45	47.67	47	48	46	47	53	54	41	49.33	54	42	42	46	80	69	48	65.67	70	88	56	71.33	43	33	22	32.67	28	25	27	26.67	1.58	2	1.41	1.66	1.31	2.2	1.33	1.61	9.8	11	7.6	9.47	7.6	10.2	8.1	8.63	38.6
WS51	50	49	44	47.67	46	45	45	45.33	54	55	40	49.67	55	44	45	48	69	59	50	59.33	73	79	65	72.33	38	22	27	29	36	35	37	36	1.13	2.1	1.49	1.57	1.1	2	1.67	1.59	10.7	8.5	7	8.73	5.8	9.7	8.1	7.87	43.7
WS53	48	47	42	45.67	47	47	42	45.33	51	53	44	49.33	56	44	44	48	74	56	60	63.33	77	70	56	67.67	35	23	32	30	38	28	28	31.33	1.04	1.9	1.5	1.48	1.21	4.2	1.48	2.3	8.4	8.7	7	8.03	8.7	8.4	6.5	7.87	40.3
WS54	49.5	51.5	47	49.33	46.5	50.5	46	47.67	52	54.5	42	49.5	55.5	42.5	44	47.33	62.5	56.5	52.5	57.17	82.25	84	55.5	73.92	35.25	25	25	28.42	43.5	31.5	22.5	32.5	1.16	2.35	1.32	1.61	1.48	2.15	1.5	1.71	9	9.45	7.5	8.65	8.85	9.05	7.2	8.37	41.1
WS55	49	51	45	48.33	49	49	46	48	53	55	44	50.67	54	44	41	46.33	60	50	55	55	74	72	56	67.33	31	18	26	25	36	38	26	33.33	1.25	3.3	1.5	2.02	1.69	2.4	1.45	1.85	10	10.4	6	8.8	9.2	9.1	8.2	8.83	40.3
WS57	48	52	44	48	52	49	46	49	48	53	41	47.33	53	43	40	45.33	66	55	51	57.33	89	77	60	75.33	30	19	27	25.33	44	45	29	39.33	1.25	2.1	1.29	1.55	1.29	2.1	1.14	1.51	10.6	8.2	7	8.6	8.7	9.2	7.2	8.37	45
WS58	48	52	46	48.67	46	52	47	48.33	48	54	42	48	55	47	40	47.33	75	49	50	58	88	87	67	80.67	30	21	22	24.33	46	21	35	34	1.06	2.1	1.15	1.44	1.25	2.5	1.38	1.71	11.8	9.5	8.7	10	10.8	10.1	8.1	9.67	47.7
WS59	NA	50	44	47	NA	46	45	45.5	NA	53	43	48	NA	44	41	42.5	NA	63	56	59.5	NA	70	72	71	NA	31	26	28.5	NA	44	34	39	NA	3.4	1.96	2.68	NA	2	3.63	2.82	NA	9.5	7.7	8.6	NA	9.3	7.7	8.5	NA
WS60	48	51	47	48.67	45	49	47	47	52	53	42	49	55	43	42	46.67	76	63	57	65.33	90	80	58	76	40	29	27	32	43	42	30	38.33	1.19	2	1.09	1.43	1.04	2	1.18	1.41	12	9.5	6	9.17	10.3	9.9	9.1	9.77	38.1
WS61	50	52	46	49.33	50	50	46	48.67	51	53	40	48	53	46	43	47.33	73	52	53	59.33	86	75	62	74.33	30	21	26	25.67	38	32	32	34	1.15	1.9	1.26	1.44	1.04	2.9	1.57	1.84	8.5	9.3	8.1	8.63	9	9.8	7.9	8.9	42.6
WS62	49	47	47	47.67	51	46	45	47.33	50	54	38	47.33	53	43	42	46	71	65	60	65.33	81	84	64	76.33	32	25	29	28.67	35	43	32	36.67	1.27	1.7	1.25	1.41	1.5	1.9	2.6	2	9.6	8.8	7.4	8.6	9.2	10.1	8.1	9.13	36.4
WS64	51	52	48	50.33	49	52	48	49.67	52	54	45	50.33	54	45	45	48	84	55	67	68.67	76	78	70	74.67	37	22	33	30.67	42	39	32	37.67	1.4	4	1.42	2.27	1.67	2.3	1.44	1.8	8.4	8.6	7.3	8.1	9	9.1	9.7	9.27	39.2
WS65	49	52	46	49	47	53	47	49	52	54	39	48.33	54	44	42	46.67	67	50	57	58	79	68	63	70	30	21	31	27.33	34	30	33	32.33	1	1.8	1	1.27	1.63	2.8	1.44	1.96	9.6	8.9	8.5	9	9	10.1	7.3	8.8	40.2
WS66	49	53	50	50.67	46	53	49	49.33	49	53	43	48.33	54	46	44	48	85	57	64	68.67	83	99	64	82	36.5	21	32	29.83	39	29	31	33	1.98	2.2	1.61	1.93	1.31	1.7	1.5	1.5	10.1	10	7.9	9.33	9.3	10.6	9.1	9.67	40.6
WS68	49	51	47	49	45	52	47	48	49	54	40	47.67	55	43	42	46.67	68	61	54	61	80	82	58	73.33	17	25	28	23.33	35	39	30	34.67	1.1	1.4	1.08	1.19	1.19	1.8	1.58	1.52	10.7	10	7.7	9.47	9.7	9.1	7.1	8.63	42.1
WS69	52	52	44	49.33	46	47	46	46.33	52	54	41	49	54	42	43	46.33	66	55	64	61.67	79	83	61	74.33	33	24	33	30	39	34	25	32.67	1	1.9	1.35	1.42	1.21	2.1	1.59	1.63	9.2	9.8	6.6	8.53	9	9.3	7.3	8.53	41.6
WS70	54	47	48	49.67	46	47	47	46.67	49	55	39	47.67	54	43	46	47.67	74	48	55	59	83	82	62	75.67	33	21	27	27	34	33	27	31.33	1	2.2	1.41	1.54	1.13	2	1.8	1.64	10.3	10	8	9.43	8.9	9.2	9.3	9.13	41.1
WS71	53	53	43	49.67	45	48	46	46.33	50	55	44	49.67	54	44	44	47.33	68	50	62	60	72	73	66	70.33	39	21	28	29.33	30	40	32	34	1	4.5	1.52	2.34	1.52	2.3	1.59	1.8	8.5	8.9	7.5	8.3	7.1	9.7	7.8	8.2	32.7
WS72	51	49.5	45	48.5	49	49	47.5	48.5	49.5	56	44.5	50	54	43	43.5	46.83	68	61.5	62.5	64	82.25	88	69	79.75	33	26	30	29.67	39.25	29	36	34.75	1.05	2.4	1.79	1.75	1.45	2.25	1.57	1.76	10.3	10.7	8	9.67	9.4	10.2	9.15	9.58	40.7
WS73	52	51.5	45	49.5	49.5	49	46.5	48.33	52.5	54	41.5	49.33	54	43.5	44	47.17	61.5	37.5	49.5	49.5	76.5	73.5	65.5	71.83	27.25	14	20.5	20.58	30.25	35	26	30.42	1.43	3.3	1.25	1.99	1.3	2.65	3.71	2.55	10	9.75	7.65	9.13	8.25	10	7.75	8.67	41.95
WS75	52	50	46	49.33	49	52	46	49	50	55	47	50.67	54	47	43	48	59	61	58	59.33	74	78	70	74	36	23	28	29	37	37	32	35.33	1	3.3	1.61	1.97	1.15	2.1	3.35	2.2	8.4	8.9	7.2	8.17	8	9.2	9.4	8.87	33.1
WS76	48	52	47	49	50	52	47	49.67	52	52	42	48.67	54	45	44	47.67	70	66	59	65	68	95	74	79	33	29	29	30.33	27	30	34	30.33	1.9	2.1	1.79	1.93	1.63	3	4.33	2.99	11.4	10.9	9.4	10.57	9.1	11.9	9.5	10.17	45.4
WS77	49	50.67	46	48.56	49.67	49.33	46	48.33	53.67	54	40.67	49.45	53	43.33	43	46.44	72.83	54.83	57.67	61.78	83.17	70.33	66.33	73.28	36.67	22	26.33	28.33	41.67	32.33	30.33	34.78	1.19	2.9	1.53	1.87	1.16	2.93	2.89	2.33	10.13	9.85	7.6	9.19	9.07	9.6	8.17	8.95	43.4
WS78	50	50	48	49.33	45	51	47	47.67	52	53	38	47.67	54	43	42	46.33	82	60	52	64.67	72	85	53	70	39	28	29	32	29	26	29	28	2.04	2.4	1.54	1.99	1.29	3.3	4.36	2.98	9.7	8.5	7.8	8.67	7.1	8.6	8.1	7.93	43.5
WS79	50	49	44	47.67	46	51	44	47	52	54	42	49.33	52	43	45	46.67	84	58	61	67.67	61	80	67	69.33	41	27	20	29.33	33	30	33	32	1.46	3	1.76	2.07	1	3.3	3.15	2.48	11.8	9.5	7.5	9.6	10.5	14.2	9.4	11.37	40.5
WS80	50	52	44	48.67	51	52	48	50.33	53	53	41	49	54	42	45	47	89	63	56	69.33	70	79	69	72.67	44	26	24	31.33	36	42	34	37.33	1.21	2.3	1.43	1.65	1.19	2.3	3.5	2.33	8.7	9.7	7	8.47	7.5	11	8.2	8.9	40.6
WS81	50	52	48	50	51	53	49	51	54	53	41	49.33	53	43	44	46.67	78	55	57	63.33	67	86	63	72	39	21	29	29.67	35	25	33	31	2.04	2.5	2	2.18	1.25	4	4.2	3.15	9.4	11.1	7.1	9.2	8.7	11.4	10.3	10.13	34.8
WS82	51	51	46	49.33	46	50	47	47.67	56	52	42	50	55	42	45	47.33	88	22	63	57.67	84	80	56	73.33	39	9	34	27.33	38	30	28	32	2.15	4.1	1.49	2.58	1.42	3.5	1.46	2.13	11	9.7	9.2	9.97	9.5	10.8	9.8	10.03	38.8
WS83	49	51	46.5	48.83	49.5	51	48	49.5	52.5	52.5	41	48.67	52.5	43	41.5	45.67	69.5	57.5	60.5	62.5	73.25	76.5	60.5	70.08	36.25	20.5	33.5	30.08	35.75	29	31	31.92	1.86	3.3	1.62	2.26	1.17	2.05	2.1	1.77	11.05	9.05	7	9.03	8.5	9.2	8.25	8.65	48.25
WS84	51	51	45	49	50	50	45	48.33	55	54	40	49.67	55	42	43	46.67	76	19	58	51	72	72	68	70.67	43	9	30	27.33	37	35	31	34.33	1.38	3	1.39	1.92	1.08	1.8	5	2.63	9.4	8.8	6.9	8.37	8	9.3	7.8	8.37	34.2
WS85	51	52	45	49.33	51	52	44	49	57	53	43	51	54	42	42	46	75	20	51	48.67	70	80	58	69.33	43	9	18	23.33	39	28	29	32	1.35	3.7	1.4	2.15	1.04	2.2	1.94	1.73	9.9	9.4	7.1	8.8	7.7	8.3	6.6	7.53	52.3
WS86	49	NA	NA	49	44	NA	NA	44	52	NA	NA	52	54	NA	NA	54	81	NA	NA	81	76	NA	NA	76	40	NA	NA	40	30	NA	NA	30	1	NA	NA	1	1.1	NA	NA	1.1	9.8	NA	NA	9.8	8	NA	NA	8	45.7
WS87	49	49	NA	49	46	46	NA	46	53	53	NA	53	53	44	NA	48.5	82	26	63	57	88	83	81	84	41	11	24	25.33	42	33	40	38.33	1.98	4.3	1.26	2.51	1	2.7	2.28	1.99	12.8	10.1	9.5	10.8	9.3	11.6	8.9	9.93	52.7
WS89	51	NA	46	48.5	54	NA	45	49.5	54	NA	41	47.5	54	NA	43	48.5	83	NA	NA	83	61	NA	NA	61	43	NA	NA	43	39	NA	NA	39	1	NA	NA	1	1	NA	NA	1	11.8	NA	NA	11.8	9.7	NA	NA	9.7	38.3
WS91	52	52	46	50	54	51	46	50.33	55	55	41	50.33	54	43	43	46.67	88	56	56	66.67	77	80	70	75.67	41	20	20	27	36	32	31	33	1.6	1.9	1.24	1.58	1	2.3	2.43	1.91	10.4	9.7	7.9	9.33	9.8	10.1	9.1	9.67	36.6
WS92	52	50	48	50	56	49	47	50.67	56	54	45	51.67	54	44	42	46.67	72	21	58	50.33	78	80	73	77	36	11	27	24.67	38	43	25	35.33	1.44	2.9	1.67	2	1	1.9	2.78	1.89	10.7	9.1	6.8	8.87	7	8.6	7.3	7.63	50.2
WS93	51	51	50	50.67	57	48	49	51.33	56	53	43	50.67	53	41	42	45.33	94	24	60	59.33	77	91	82	83.33	52	10	24	28.67	31	33	38	34	2.88	4.9	1.19	2.99	1.6	2.6	4.5	2.9	11.1	8.5	6.1	8.57	7.9	8.6	8.2	8.23	50.4
WS94	52	48	44.5	48.17	51	48	44.5	47.83	51.5	53.5	43.5	49.5	52.5	42.5	42.5	45.83	70.5	42.5	58	57	78.75	81.5	70	76.75	40	23.5	31	31.5	34.5	38	30	34.17	1.67	3.1	1.38	2.05	1.43	2.35	1.78	1.85	11.3	9.9	7.85	9.68	7.8	10.1	8	8.63	37.2
WS95	52	52	48	50.67	54	51	47	50.67	53	53	41	49	53	42	41	45.33	71	53	52	58.67	68	64	74	68.67	35	32	28	31.67	32	33	29	31.33	1	4.8	1.5	2.43	1	1.9	2.21	1.7	11.4	9.3	7.7	9.47	5.6	9.8	8.7	8.03	49.5
WS96	53	54	48	51.67	82	52	48	60.67	52	55	41	49.33	25	43	43	37	82	51	58	63.67	78	84	65	75.67	34	33	27	31.33	37	29	26	30.67	1.88	3	1.28	2.05	1.31	2.6	1.49	1.8	12.8	10.1	7.7	10.2	7.9	11.1	8.1	9.03	54.6
WS97	55	51	46	50.67	53	51	44	49.33	50	53	47	50	54	41	42	45.67	60	44	59	54.33	61	76	54	63.67	35	22	29	28.67	29	24	47	33.33	1	2.8	1.47	1.76	1	2.5	1.45	1.65	9.8	8.9	7.7	8.8	6.8	10	6.7	7.83	31.9
WS98	54	52	47	51	45	47	45	45.67	51	53	41	48.33	56	42	43	47	54	64	62	60	77	88	55	73.33	35	36	31	34	40	34	25	33	1	2.7	1.59	1.76	1.25	2.1	1.23	1.53	9.2	9.4	8.1	8.9	7	9.3	6.1	7.47	20.4
WS99	51	50	46	49	45	50	NA	47.5	50	56	40	48.67	54	42	NA	48	85	50	58	64.33	90	88	NA	89	35	31	30	32	44	45	NA	44.5	1.19	3.8	1.3	2.1	1.48	2.5	NA	1.99	12.2	8.7	6.6	9.17	7.7	9.7	NA	8.7	48.3
[truncated: 23 more columns]
