# Supplementary material for: Genome-wide association study of yield components in spring wheat collection harvested under two water regimes in Northern Kazakhstan
Source: PeerJ. 2021 Jul 27;9:e11857. doi: 10.7717/peerj.11857 (PMC8323601; doi:10.7717/peerj.11857)
Supplement: Supplemental Information 8 [file peerj-09-11857-s008.xlsx]

## Sheet: Table S4
Table S3. The list of QTLs and genes for eight studied traits identified using 179 spring wheat accessions tested under irrigated and rainfed conditions of Northern Kazakhstan (2018, 2019 and 2020)
QTL	SNP	Chr	Pos	P-value	Allele	Effect	irrigated				rainfed				Position SNP-markers (bp)	IWGSC gene	Protein/gene	Putatively novel QTL	Pos(cM,bp)	Reference	Pos(cM,bp)	Reference
							2018	2019	2020	average	2018	2019	2020	average
QHD.ta.ipbb-1B	Kukri_c39223_871	1B	75.6	0.000377493	G	4.84375					0.000456641		0.000377493		640,555,044-640,558,102	TraesCS1B02G415400	Putative ubiquitin carrier protein E2 25 (Aegilops tauschii)	putatively novel QTL
QHD.ta.ipbb-2A	RAC875_c1706_1888	2A	151.2	0.000333174	A	-1.6104		0.000333174				0.000640802		0.000878316	755776286-755776386	TraesCS2A02G547800	Auxin response factor	putatively novel QTL
QHD.ta.ipbb-2B	Excalibur_c20376_615	2B	76.8	6.54162e-05	C	-1.4153	0.000704046				6.54162e-05			0.000816657	108232723-108232823	TraesCS2B02G141800	Tub domain-containing protein (Aegilops tauschii)	putatively novel QTL
QHD.ta.ipbb-3B	wsnp_Ex_c8240_13914674	3B	32.9	1.48884e-06	C	2.0628		0.000833096	0.000357585	0.000286474		1.48884e-06	0.000152058	1.65737e-06	16451940-16452140	TraesCS3B02G034500	UBC core domain-containing protein	putatively novel QTL
QHD.ta.ipbb-5A.1	BobWhite_c10385_374	5A	0	1.56751e-05	C	-5.684			4.52883e-05				1.56751e-05	0.000137878	587412185-587412186	TraesCS5A02G391700	Vrn-A1	putatively novel QTL
QHD.ta.ipbb-5A.2	wsnp_BF293620A_Ta_2_1	5A	58.27	1.94394e-05	C	-2.1264			1.94394e-05	0.000716769			0.000262824		588555278-588555398	TraesCS5A02G392400	Cleavage stimulation factor subunit 50 [Source:Projected from Arabidopsis thaliana (AT5G60940) UniProtKB/Swiss-Prot;Acc:Q8L4J2]	putatively novel QTL
QHD.ta.ipbb-5A.3	BS00022071_51	5A	90.5	4.88778e-05	C	-1.956			4.88778e-05	0.00056634			0.000386943	0.000722402	586603387-586607009	TraesCS5A02G541400LC			90	Sukumaran, S., Dreisigacker, S., Lopes, M., Chavez, P., & Reynolds, M. P. (2015). Genome-wide association study for grain yield and related traits in an elite spring wheat population grown in temperate irrigated environments. Theoretical and applied genetics, 128(2), 353-363.
QHD.ta.ipbb-5B	RAC875_rep_c109634_90	5B	125	0.000345435	A	-1.6748							0.000345435	0.000456613	501206491-501206491	TraesCS5D02G454100	Cactin [Source:Projected from Arabidopsis thaliana (AT1G03910) UniProtKB/Swiss-Prot;Acc:F4I2J8]	putatively novel QTL
QHD.ta.ipbb-6A	Excalibur_c28854_1580	6A	0.88	1.93972e-06	A	-6.8883							1.93972e-06	0.000666516	1498006-1498085	TraesCS6A02G003300	E3 ubiquitin-protein ligase UPL3 (Aegilops tauschii )	putatively novel QTL
QHD.ta.ipbb-6B	RAC875_c13610_1599	6B	0.37	3.75674e-05	A	-5.3938	0.000715002			0.000767698			3.75674e-05	0.000977652	167636-167676	TraesCS6B02G000300	E3 ubiquitin-protein ligase UPL3 (Aegilops tauschii )	putatively novel QTL
QHD.ta.ipbb-6D	Excalibur_rep_c106566_371	6D	2.56	8.82015e-06	C	-6.3422							8.82015e-06	0.000739222	3046943-3052872	TraesCS6D02G007600	Protein ENHANCED DISEASE RESISTANCE 2-like (Triticum turgidum)	putatively novel QTL
QNKS.ta.ipbb-2B	Ku_c77612_301	2B	77.6	8.27324e-05	C	-4.1385	0.000831414						8.27324e-05		728248615		TRIAE_CS42_6AL_TGACv1_472040_AA1517170.1	putatively novel QTL
QNKS.ta.ipbb-3B	wsnp_Ex_c8240_13914674	3B	32.9	1.05383e-06	C	5.1311	5.46967e-05	0.000255501		3.83733e-07					16451940-16452140	TraesCS3B02G034500	UBC core domain-containing protein	putatively novel QTL
QNKS.ta.ipbb-4B	RAC875_c5087_310	4B	71.3	0.000328278	A	-5.0967		0.00074308						0.000184268	536919180-536919280	TraesCS4B02G265600	C2 domain protein	putatively novel QTL
QNPS.ta.ipbb-1B	BS00078431_51	1B	70.8	7.91435e-05	C	0.31229	0.000107472		3.47143e-05						467200435-467200535	TraesCS1B02G266000	Tetratricopeptide-like helical domain superfamily		61.49	Turuspekov, Y., Baibulatova, A., Yermekbayev, K., Tokhetova, L., Chudinov, V., Sereda, G., ... & Abugalieva, S. (2017). GWAS for plant growth stages and yield components in spring wheat (Triticum aestivum L.) harvested in three regions of Kazakhstan. BMC plant biology, 17(1), 190.
QNPS.ta.ipbb-1D	BS00063511_51	1D	167.1	8.33718e-05	A	0.29334	0.000173205		3.9333e-05						485708656-485708756	TraesCS1D02G439800	Trimethylguanosine synthase	putatively novel QTL
QNPS.ta.ipbb-2B	Excalibur_c20376_615	2B	76.8	1.12013e-05	C	0.34464	2.9692e-05		1.26304e-05						108232723-108232823	TraesCS2B02G141800	Tub domain-containing protein (Aegilops tauschii)		79.0-87.2	Amalova A, Abugalieva S, Chudinov V, Sereda G, Tokhetova L, Abdikhalyk A, Turuspekov Y. 2021. QTL mapping of agronomic traits in wheat using the UK Avalon × Cadenza reference mapping population grown in Kazakhstan. PeerJ 9:e10733 https://doi.org/10.7717/peerj.10733
QNPS.ta.ipbb-5A	RAC875_rep_c112818_307	5A	98.9	3.40206e-05	A	-0.29289	3.40206e-05		5.53429e-05						613477739-613477840	TraesCS5A02G428801	25.3 kDa vesicle transport protein		98.1-105.9	Amalova A, Abugalieva S, Chudinov V, Sereda G, Tokhetova L, Abdikhalyk A, Turuspekov Y. 2021. QTL mapping of agronomic traits in wheat using the UK Avalon × Cadenza reference mapping population grown in Kazakhstan. PeerJ 9:e10733 https://doi.org/10.7717/peerj.10733
QNPS.ta.ipbb-6A	TA003021-1057	6A	56.1	0.000615866	A	0.01585	0.000615866		0.000943497						34974643-34974696			putatively novel QTL
QNPS.ta.ipbb-7A	TA003458-0086	7A	133.9	3.53914e-05	C	0.16943	0.000499294		9.54034e-05						565347826-565347879	TraesCS7A02G389100	TBC1 domain family member G (Triticum turgidum)	putatively novel QTL
QPL.ta.ipbb-3B.1	wsnp_Ra_c12935_20587578	3B	52.8	0.000275465	A	-0.25607			0.000275465					0.000896834	469766813-469766813	TraesCS3B02G291700	Methyltransf_11 domain-containing protein	putatively novel QTL
QPL.ta.ipbb-3B.2	BS00030534_51	3B	67.4	0.000334408	A	4.76424			0.000334408					0.000683557	466,613,846-466,621,511	TraesCS3B02G291000	ABC transporter type 1, transmembrane domain superfamily	putatively novel QTL
QSL.ta.ipbb-1A	wsnp_Ku_c1818_3557408	1A	16.7	0.000781479	C	-0.7817		0.000930534				0.000781479			3390151-3390351	TraesCS1A02G005800	Nucleotide-binding alpha-beta plait domain superfamily	putatively novel QTL
QSL.ta.ipbb-1B	wsnp_Ex_c26419_35667216	1B	65.4	0.000599433	A	-0.94828		0.000599433						0.000986176	364419460-364419461	TraesCS1B02G202800	F775_31125 (Aegilops tauschii)	putatively novel QTL
QSL.ta.ipbb-2B	BS00093993_51	2B	108.3	5.63561e-06	C	-1.0859		1.68445e-05		9.53532e-06	0.000339769			0.000750007	595126555-595126655	TraesCS2B02G416400	FAS1 domain-containing protein	putatively novel QTL
QSL.ta.ipbb-2D	TA001453-0801	2D	96.1	0.000311335	G	-0.61683				0.000632282		0.000314597			381564869-381564918				86.9-193.3	Amalova A, Abugalieva S, Chudinov V, Sereda G, Tokhetova L, Abdikhalyk A, Turuspekov Y. 2021. QTL mapping of agronomic traits in wheat using the UK Avalon × Cadenza reference mapping population grown in Kazakhstan. PeerJ 9:e10733 https://doi.org/10.7717/peerj.10733
QSL.ta.ipbb-5B	Excalibur_c9391_1016	5B	109.5	0.000155428	C	-0.7817				0.000480425		0.000155428			580085162-580085229	TraesCS5B02G403300	Serine/threonine-protein kinase CTR1 (Aegilops tauschii)	putatively novel QTL
QSMD.ta.ipbb-2A	RAC875_c57998_165	2A	101.9	0.000323181	A	-3.6635	0.000323181			0.000990114					188806691-188806791	TraesCS2D02G221200	Transcription factor ILR3 (Aegilops tauschii)	putatively novel QTL
QSMD.ta.ipbb-2B.1	Kukri_c9785_1472	2B	75.7	0.000373631	A	-0.309	0.000373631				0.000522927				643684581-643684582	TraesCS2B02G450700	cwf21 domain-containing protein (Aegilops tauschii)	putatively novel QTL
QSMD.ta.ipbb-2B.2	CAP8_c5161_541	2B	107.5	0.000206769	A	0.46523			0.00070309		0.000662317	0.000207363			725960609-725960705	TraesCS2B02G530500	Plasma membrane ATPase (ha1) https://www.uniprot.org/uniprot/P83970	putatively novel QTL
QSMD.ta.ipbb-2D	Excalibur_c23239_961	2D	129	0.00015759	A	1.74541	0.00015759			0.000837486								putatively novel QTL
QSMD.ta.ipbb-3B.1	IMX3190	3B	56.6	0.000504903	C	-1.4							0.000504903	0.000652306				putatively novel QTL
QSMD.ta.ipbb-3B.2	BobWhite_c5095_634	3B	69.7	0.000504903	C	-3.3927							0.000504903	0.000652306	533623834-533623834	TraesCS3A02G299200	Nuclear matrix constituent-like protein 1 G (Triticum turgidum)	putatively novel QTL
QSMD.ta.ipbb-3B.3	BS00078844_51	3B	85	5.00189e-06	A	-6.322							5.00189e-06	0.000321696	736918788-736918788	TraesCS3B02G490800	DUF4220 domain-containing protein		82	Sukumaran, S., Dreisigacker, S., Lopes, M., Chavez, P., & Reynolds, M. P. (2015). Genome-wide association study for grain yield and related traits in an elite spring wheat population grown in temperate irrigated environments. Theoretical and applied genetics, 128(2), 353-363.
QSMD.ta.ipbb-3D	GENE-1805_65	3D	71.9	0.000663318	C	-3.388							0.000663318	0.000725602	422479644-422479644	TraesCS3D02G308400	Casein kinase I isoform alpha (Aegilops tauschii)	putatively novel QTL
QSMD.ta.ipbb-4A	RAC875_c40654_206	4A	120.1	0.000176051	C	-1.2849							0.000947676	0.000176051	32299331-32299331	TraesCS7A02G064700	GH3 family protein (Triticum turgidum)	putatively novel QTL
QSMD.ta.ipbb-5D	Jagger_c8037_96	5D	167	6.62039e-06	A	-5.3533							6.62039e-06	1.42549e-05	553793879-553793879			putatively novel QTL
QSMD.ta.ipbb-6A	BS00009985_51	6A	60.9	8.24785e-05	G	-5.2245							8.24785e-05	0.000605746	432877204-432882619	TraesCS6A02G230100	PHT1.1 [Source:Projected from Arabidopsis thaliana (AT1G80050) UniProtKB/TrEMBL;Acc:A0A178W1K2]	putatively novel QTL
QSMD.ta.ipbb-6B	Excalibur_c15744_322	6B	0.37	0.0004236	A	-3.3638	0.0004236						0.000866413		3871404-3871404	TraesCS6B02G005000	Cell surface glycoprotein 1 G (Triticum turgidum)	putatively novel QTL
QTKW.ta.ipbb-1B	BS00078431_51	1B	70.8	2.75488e-06	C	3.48799		2.75488e-06			7.99655e-06		0.000744667	0.000988159	467200435-467200535	TraesCS1B02G266000	Tetratricopeptide-like helical domain superfamily	putatively novel QTL
QTKW.ta.ipbb-1D	BS00063511_51	1D	167.1	3.63758e-05	A	2.83629		3.63758e-05			0.000134803				485708656-485708756	TraesCS1D02G439800	Trimethylguanosine synthase	putatively novel QTL
QTKW.ta.ipbb-2A	wsnp_Ex_rep_c101866_87158671	2A	101.9	0.000296217	C	2.26535		0.000440456			0.000296217				104972244-104972245	TraesCS2A02G158000	Lipase/lipooxygenase, PLAT/LH2 (Triticum turgidum)	putatively novel QTL
QTKW.ta.ipbb-2B	Excalibur_c20376_615	2B	76.8	1.97521e-06	C	3.49221		1.97521e-06			2.10783e-06			0.000553942	108232723-108232823	TraesCS2B02G141800	Tub domain-containing protein(Aegilops tauschii)		78,2-78,8	Tura H., Edwards J., Gahlaut V., Garcia M., Sznajder B., Baumann U. Baumann, F. Shahinnia, Reynolds M., Langridge P., Balyan H.S., Gupta P.K., Schnurbusch T.& Fleury D. (2020). QTL analysis and fine mapping of a QTL for yield-related traits in wheat grown in dry and hot environments. Theor. Appl. Genet, 133(1), 239-257. https://doi.org/10.1007/s00122-019-03454-6
QTKW.ta.ipbb-4B	Excalibur_c27349_166	4B	77.9	0.000267025	C	-2.6482		0.000267025	0.000838702		0.000693378				619448486-619448563	TraesCS4B02G328500	Putative membrane protein (Aegilops tauschii)	putatively novel QTL
QTKW.ta.ipbb-5A	RAC875_rep_c112818_307	5A	98.9	2.23024e-05	A	-3.0204		2.23024e-05			6.06159e-05				613477739-613477840	TraesCS5A02G428801	25.3 kDa vesicle transport protein		98	Sukumaran, S., Dreisigacker, S., Lopes, M., Chavez, P., & Reynolds, M. P. (2015). Genome-wide association study for grain yield and related traits in an elite spring wheat population grown in temperate irrigated environments. Theoretical and applied genetics, 128(2), 353-363.
QTKW.ta.ipbb-6A	TA003021-1057	6A	56.1	1.66805e-06	A	-3.3366		1.66805e-06			7.75578e-05		6.41558e-05	0.000261498	34974643-34974696				58,2-66,1	Tura H., Edwards J., Gahlaut V., Garcia M., Sznajder B., Baumann U. Baumann, F. Shahinnia, Reynolds M., Langridge P., Balyan H.S., Gupta P.K., Schnurbusch T.& Fleury D. (2020). QTL analysis and fine mapping of a QTL for yield-related traits in wheat grown in dry and hot environments. Theor. Appl. Genet, 133(1), 239-257. https://doi.org/10.1007/s00122-019-03454-6	51.3-64.3	Amalova A, Abugalieva S, Chudinov V, Sereda G, Tokhetova L, Abdikhalyk A, Turuspekov Y. 2021. QTL mapping of agronomic traits in wheat using the UK Avalon × Cadenza reference mapping population grown in Kazakhstan. PeerJ 9:e10733 https://doi.org/10.7717/peerj.10733
QTKW.ta.ipbb-7A	TA003458-0086	7A	133.9	4.55594e-05	C	2.91698		4.55594e-05	0.000959196						565347826-565347879	TraesCS7A02G389100	TBC1 domain family member G (Triticum turgidum)	putatively novel QTL
QTKW.ta.ipbb-7B	BS00063744_51	7B	99.2	2.8338e-05	A	2.68372							2.8338e-05	0.000465537	644528358-644528468	TraesCS7B02G637400LC		putatively novel QTL
QYM2.ta.ipbb-3D	BS00061125_51	3D	149.8	0.000309565	A	25.3938	0.000309565			0.000861903					600261870-600261870	TraesCS3D02G516700	Dirigent protein [Source:UniProtKB/TrEMBL;Acc:A0A1D5WKW2]	putatively novel QTL
QYM2.ta.ipbb-7B	wsnp_Ex_c11003_17857759	7B	77.2	0.000525977	A	20.8826	0.000525977			0.000987184					565742353-565742553	TraesCS7B02G316300	Protein MID1-COMPLEMENTING ACTIVITY 1 G (Triticum turgidum)		66.45	Turuspekov, Y., Baibulatova, A., Yermekbayev, K., Tokhetova, L., Chudinov, V., Sereda, G., ... & Abugalieva, S. (2017). GWAS for plant growth stages and yield components in spring wheat (Triticum aestivum L.) harvested in three regions of Kazakhstan. BMC plant biology, 17(1), 190.
